# Supplementary material for: Antimicrobial Spectrum of Activity and Mechanism of Action of Linear Alpha-Helical Peptides Inspired by Shrimp Anti-Lipopolysaccharide Factors
Source: Biomolecules. 2023 Jan 11;13(1):150. doi: 10.3390/biom13010150 (PMC9856130; doi:10.3390/biom13010150)
Supplement: Supplementary file 1 [file biomolecules-13-00150-s001.zip]

Archive with 2 entries (1 files):
- biomolecules-2144350-supplementary/
- biomolecules-2144350-supplementary/biomolecules-2144350-Table S1 - conversion.pdf
